# Supplementary material for: ﻿A new propaguliferous species of Pohlia (Mielichhoferiaceae, Bryopsida) from Tibet, China
Source: PhytoKeys. 2022 Sep 2;206:109–17. doi: 10.3897/phytokeys.206.84716 (PMC9848956; doi:10.3897/phytokeys.206.84716)
Supplement: XML Treatment for Pohlia tibetana [file phytokeys.206.84716-treatment1.xml]

<!DOCTYPE tp:taxon-treatment
  PUBLIC "-//TaxonX//DTD Taxonomic Treatment Publishing DTD v0 20100105//EN" "tax-treatment-NSO.dtd">
<tp:taxon-treatment xmlns:tp="http://www.plazi.org/taxpub"><tp:treatment-meta><kwd-group><label>Taxon classification</label><kwd>
              <named-content content-type="kingdom">Plantae</named-content>
            </kwd><kwd>
              <named-content content-type="order">Bryales</named-content>
            </kwd><kwd>
              <named-content content-type="family">Bryaceae</named-content>
            </kwd></kwd-group><mixed-citation publication-type="journal"><person-group><name><surname>Wang</surname><given-names>Rui-Hong</given-names></name><name><surname>Shaw</surname><given-names>A. Jonathan</given-names></name><name><surname>Shao</surname><given-names>Xiao-Ming</given-names></name><name><surname>Wang</surname><given-names>Xiao-Rui</given-names></name></person-group><article-title>﻿A new propaguliferous species of <italic><tp:taxon-name><tp:taxon-name-part taxon-name-part-type="genus" reg="Pohlia">Pohlia</tp:taxon-name-part></tp:taxon-name></italic> (<tp:taxon-name><tp:taxon-name-part taxon-name-part-type="family">Mielichhoferiaceae</tp:taxon-name-part></tp:taxon-name>, <tp:taxon-name><tp:taxon-name-part taxon-name-part-type="class">Bryopsida</tp:taxon-name-part></tp:taxon-name>) from Tibet, China</article-title><source>PhytoKeys</source><day>02</day><month>09</month><year>2022</year><volume>206</volume><fpage>109</fpage><lpage>117</lpage><pub-id pub-id-type="doi">10.3897/phytokeys.206.84716</pub-id></mixed-citation></tp:treatment-meta><tp:nomenclature><label>﻿</label><tp:taxon-name>
            <object-id xmlns:xlink="http://www.w3.org/1999/xlink" content-type="arpha" xlink:type="simple">222D8393-9B39-53B3-8634-9C5B45A8A49D</object-id>
            <tp:taxon-name-part taxon-name-part-type="genus" reg="Pohlia">Pohlia</tp:taxon-name-part>
            <tp:taxon-name-part taxon-name-part-type="species" reg="tibetana">tibetana</tp:taxon-name-part>
          </tp:taxon-name><tp:taxon-authority>X.R.Wang &amp; X.M.Shao</tp:taxon-authority><tp:taxon-status xmlns:xlink="http://www.w3.org/1999/xlink" xlink:type="simple">sp. nov.</tp:taxon-status><xref ref-type="fig" rid="F1">Figs 1</xref><xref ref-type="fig" rid="F2">, 2</xref></tp:nomenclature><tp:treatment-sec sec-type="material" id="SECID0EZGAC"><title>Type.</title><p>China. Tibet, Linzhi City, Sygera Mountain, Lulang Town, <named-content xmlns:xlink="http://www.w3.org/1999/xlink" content-type="dwc:verbatimCoordinates" xlink:type="simple"><named-content content-type="geo-json" specific-use="{&#34;type&#34;:&#34;Point&#34;,&#34;coordinates&#34;:[94.740900,29.816933]}" id="NCID0ECHAC" xlink:type="simple">29°49'0.96"N, 94°44'27.24"E</named-content></named-content>, 3101 m a.s.l., 4 August 2017, <italic>Wei Li &amp; Li-wei Wang 20170804LL010</italic> (<bold><italic>holotype</italic></bold>: <named-content xmlns:xlink="http://www.w3.org/1999/xlink" content-type="dwc:institutional_code" xlink:title="China Agricultural University" xlink:href="http://grbio.org/institution/china-agricultural-university" xlink:type="simple">BAU</named-content>!).</p></tp:treatment-sec><tp:treatment-sec sec-type="diagnosis" id="SECID0ERHAC"><title>Diagnosis.</title><p>The new species differs most saliently from other species of <italic><tp:taxon-name><tp:taxon-name-part taxon-name-part-type="genus" reg="Pohlia">Pohlia</tp:taxon-name-part></tp:taxon-name></italic> by the combination of slender plants (Figs <xref ref-type="fig" rid="F1">1A</xref>, <xref ref-type="fig" rid="F2">2A</xref>), loosely attached leaves (Figs <xref ref-type="fig" rid="F1">1A</xref>, <xref ref-type="fig" rid="F2">2A</xref>) and axillary solitary, dark red and flower-like gemmae (Figs <xref ref-type="fig" rid="F1">1A, F</xref>, <xref ref-type="fig" rid="F2">2A, F</xref>) (Table <xref ref-type="table" rid="T1">1</xref>).</p><fig id="F1" position="float" orientation="portrait"><object-id xmlns:xlink="http://www.w3.org/1999/xlink" content-type="doi" xlink:type="simple">10.3897/phytokeys.206.84716.figure1</object-id><object-id xmlns:xlink="http://www.w3.org/1999/xlink" content-type="arpha" xlink:type="simple">CD9E1B11-B35B-518B-BBB2-E84E15E1B315</object-id><label>Figure 1.</label><caption><p><italic><tp:taxon-name><tp:taxon-name-part taxon-name-part-type="genus" reg="Pohlia">Pohlia</tp:taxon-name-part><tp:taxon-name-part taxon-name-part-type="species" reg="tibetana">tibetana</tp:taxon-name-part></tp:taxon-name></italic>. <bold>A</bold> plant <bold>B</bold> proximal laminal cells <bold>C</bold> median laminal cells <bold>D</bold> apical laminal cells <bold>E</bold> leaves <bold>F</bold> gemmae. Drawn by Xiaorui Wang from the holotype (<named-content xmlns:xlink="http://www.w3.org/1999/xlink" content-type="dwc:institutional_code" xlink:title="China Agricultural University" xlink:href="http://grbio.org/institution/china-agricultural-university" xlink:type="simple">BAU</named-content>!).</p></caption><graphic xmlns:xlink="http://www.w3.org/1999/xlink" xlink:href="phytokeys-206-109_article-84716__-g001.jpg" position="float" orientation="portrait" xlink:type="simple" id="oo_738187.jpg"><uri content-type="original_file" xlink:type="simple">https://binary.pensoft.net/fig/738187</uri></graphic></fig><fig id="F2" position="float" orientation="portrait"><object-id xmlns:xlink="http://www.w3.org/1999/xlink" content-type="doi" xlink:type="simple">10.3897/phytokeys.206.84716.figure2</object-id><object-id xmlns:xlink="http://www.w3.org/1999/xlink" content-type="arpha" xlink:type="simple">6D02ACCB-15C5-546D-9A01-DABE287EA387</object-id><label>Figure 2.</label><caption><p>Light micrographs of <italic><tp:taxon-name><tp:taxon-name-part taxon-name-part-type="genus" reg="Pohlia">Pohlia</tp:taxon-name-part><tp:taxon-name-part taxon-name-part-type="species" reg="tibetana">tibetana</tp:taxon-name-part></tp:taxon-name></italic>. <bold>A</bold> plants <bold>B</bold> leaves <bold>C</bold> apical laminal cells <bold>D</bold> median laminal cells <bold>E</bold> proximal laminal cells <bold>F</bold> gemmae. Photographed by Xiaorui Wang from the holotype (<named-content xmlns:xlink="http://www.w3.org/1999/xlink" content-type="dwc:institutional_code" xlink:title="China Agricultural University" xlink:href="http://grbio.org/institution/china-agricultural-university" xlink:type="simple">BAU</named-content>!).</p></caption><graphic xmlns:xlink="http://www.w3.org/1999/xlink" xlink:href="phytokeys-206-109_article-84716__-g002.jpg" position="float" orientation="portrait" xlink:type="simple" id="oo_738188.jpg"><uri content-type="original_file" xlink:type="simple">https://binary.pensoft.net/fig/738188</uri></graphic></fig><table-wrap id="T1" position="float" orientation="portrait"><label>Table 1.</label><caption><p>Morphological comparison of characters distinguishing the similar species in <italic><tp:taxon-name><tp:taxon-name-part taxon-name-part-type="genus" reg="Pohlia">Pohlia</tp:taxon-name-part></tp:taxon-name></italic> with single gemma per leaf axil.</p></caption><table id="TID0EY2AE" rules="all"><tbody><tr><th rowspan="1" colspan="1">Feature</th><th rowspan="1" colspan="1">
                    <italic>
                      <tp:taxon-name><tp:taxon-name-part taxon-name-part-type="genus" reg="Pohlia">P.</tp:taxon-name-part><tp:taxon-name-part taxon-name-part-type="species" reg="tibetana">tibetana</tp:taxon-name-part></tp:taxon-name>
                    </italic>
                  </th><th rowspan="1" colspan="1">
                    <italic>
                      <tp:taxon-name><tp:taxon-name-part taxon-name-part-type="genus" reg="Pohlia">P.</tp:taxon-name-part><tp:taxon-name-part taxon-name-part-type="species" reg="inflexa">inflexa</tp:taxon-name-part></tp:taxon-name>
                    </italic>
                  </th><th rowspan="1" colspan="1">
                    <italic>
                      <tp:taxon-name><tp:taxon-name-part taxon-name-part-type="genus" reg="Pohlia">P.</tp:taxon-name-part><tp:taxon-name-part taxon-name-part-type="species" reg="filum">filum</tp:taxon-name-part></tp:taxon-name>
                    </italic>
                  </th><th rowspan="1" colspan="1">
                    <italic>
                      <tp:taxon-name><tp:taxon-name-part taxon-name-part-type="genus" reg="Pohlia">P.</tp:taxon-name-part><tp:taxon-name-part taxon-name-part-type="species" reg="beringiensis">beringiensis</tp:taxon-name-part></tp:taxon-name>
                    </italic>
                  </th><th rowspan="1" colspan="1">
                    <italic>
                      <tp:taxon-name><tp:taxon-name-part taxon-name-part-type="genus" reg="Pohlia">P.</tp:taxon-name-part><tp:taxon-name-part taxon-name-part-type="species" reg="rabunbaldensis">rabunbaldensis</tp:taxon-name-part></tp:taxon-name>
                    </italic>
                  </th><th rowspan="1" colspan="1">
                    <italic>
                      <tp:taxon-name><tp:taxon-name-part taxon-name-part-type="genus" reg="Pohlia">P.</tp:taxon-name-part><tp:taxon-name-part taxon-name-part-type="species" reg="drummondii">drummondii</tp:taxon-name-part></tp:taxon-name>
                    </italic>
                  </th></tr><tr><td rowspan="1" colspan="1">Plants</td><td rowspan="1" colspan="1">slender, light green, dull when dry</td><td rowspan="1" colspan="1">slender to medium-size,, whitish to yellow-green or green, ± glossy when dry</td><td rowspan="1" colspan="1">slender to medium-size, green to light green, slightly glossy when dry</td><td rowspan="1" colspan="1">slender, whitish green, glossy when dry</td><td rowspan="1" colspan="1">slender, green to light green, dull when dry</td><td rowspan="1" colspan="1">medium-size, dark-green, glossy when dry</td></tr><tr><td rowspan="1" colspan="1">shape of gemmae</td><td rowspan="1" colspan="1">Bulbiform</td><td rowspan="1" colspan="1">oblong-bulbiform</td><td rowspan="1" colspan="1">ovoid to eliptical or subglobose</td><td rowspan="1" colspan="1">bulbiform</td><td rowspan="1" colspan="1">narrowly bulbiform</td><td rowspan="1" colspan="1">oblong to cylindrical</td></tr><tr><td rowspan="1" colspan="1">color of gemmae</td><td rowspan="1" colspan="1">yellowish brown to deep cherry-red</td><td rowspan="1" colspan="1">deep cherry-red</td><td rowspan="1" colspan="1">orange to orange-brown, or black</td><td rowspan="1" colspan="1">red to black-red</td><td rowspan="1" colspan="1">orange or orange-red to reddish</td><td rowspan="1" colspan="1">dark red-brown</td></tr><tr><td rowspan="1" colspan="1">size of gemmae</td><td rowspan="1" colspan="1">200–280 μm long</td><td rowspan="1" colspan="1">&gt;500 μm long</td><td rowspan="1" colspan="1">300–500(–550) μm long</td><td rowspan="1" colspan="1">500–650(–1000) μm long</td><td rowspan="1" colspan="1">400–750 mm long</td><td rowspan="1" colspan="1">350(500)–1000(1900) μm long</td></tr><tr><td rowspan="1" colspan="1">leaf primordia</td><td rowspan="1" colspan="1">inconspicuous, peglike to broadly somewhat triangular-laminate, at apex as well as below, the same color as the body, incurved</td><td rowspan="1" colspan="1">conspicuous, broadly lanceolate laminate, at apex and scattered lower on the body, pale to green, erect, somewhat incurved</td><td rowspan="1" colspan="1">inconspicuous, stiffly and triangular-lanceolate laminate, arising only in the apex and sometimes lower, green to pale, erect</td><td rowspan="1" colspan="1">conspicuous, stiffly and broadly laminate, at apex and more proximally, whitish green, erect</td><td rowspan="1" colspan="1">conspicuous, broadly laminate, at apex and lower, sometimes to base, green, flexuose</td><td rowspan="1" colspan="1">conspicuous, stiffly lanceolate laminate, scattered at the apex and below, green, erect</td></tr></tbody></table></table-wrap></tp:treatment-sec><tp:treatment-sec sec-type="description" id="SECID0ENCAE"><title>Description.</title><p>Plants slender, light green, dull. Stems 0.5–1.2 cm. Leaves spreading, somewhat contorted when dry, lanceolate to ovate-lanceolate, 0.5–1.0 mm long, somewhat decurrent; margins serrulate to serrate in distal 1/2; costa ending 3–5 cells below leaf apices. Distal laminal cells rhomboidal, 35–70 μm long, 7–11 μm wide, walls thin; Median laminal cells linear-rhomboidal, 70–110 μm long, 5–11 μm wide, walls thin. Basal laminal cells rectangular, 23–65 μm long, 9–16 μm wide, walls thin. Axillary gemmae borne singly in upper leaf axils, 200–280 μm long, 140–230 μm wide, yellowish brown to deep cherry-red, opaque, rosebud shaped, with conspicuous, incurved, peglike to broadly triangular laminate leaf primordia scattered on the bulbiform body. Leaf primordia the same color as the body, arising as elongate, peglike outgrowths, but rapidly differentiating to form a laminate appearance. Sporophytes unknown in China populations.</p></tp:treatment-sec><tp:treatment-sec sec-type="etymology" id="SECID0ESCAE"><title>Etymology.</title><p>The specific epithet <tp:taxon-name><tp:taxon-name-part taxon-name-part-type="genus" reg="Pohlia"/><tp:taxon-name-part taxon-name-part-type="species" reg="tibetana">tibetana</tp:taxon-name-part></tp:taxon-name> refers to the type locality in Tibet in southwestern China.</p></tp:treatment-sec><tp:treatment-sec sec-type="distribution" id="SECID0EBDAE"><title>Distribution and habitat.</title><p>Currently <italic><tp:taxon-name><tp:taxon-name-part taxon-name-part-type="genus" reg="Pohlia">Pohlia</tp:taxon-name-part><tp:taxon-name-part taxon-name-part-type="species" reg="tibetana">tibetana</tp:taxon-name-part></tp:taxon-name></italic> is only known from the type locality. This species grows on loose soil of rocks in the forest of <italic><tp:taxon-name><tp:taxon-name-part taxon-name-part-type="genus" reg="Pinus">Pinus</tp:taxon-name-part><tp:taxon-name-part taxon-name-part-type="species" reg="armandii">armandii</tp:taxon-name-part></tp:taxon-name></italic> Franch. It forms tufts mixed with <italic><tp:taxon-name><tp:taxon-name-part taxon-name-part-type="genus" reg="Pohlia">Pohlia</tp:taxon-name-part><tp:taxon-name-part taxon-name-part-type="species" reg="flexuosa">flexuosa</tp:taxon-name-part></tp:taxon-name></italic> Harvey, <italic><tp:taxon-name><tp:taxon-name-part taxon-name-part-type="genus" reg="Pohlia">Pohlia</tp:taxon-name-part><tp:taxon-name-part taxon-name-part-type="species" reg="hisae">hisae</tp:taxon-name-part></tp:taxon-name></italic> T.J.Kop. &amp; J.X.Luo and <italic><tp:taxon-name><tp:taxon-name-part taxon-name-part-type="genus" reg="Calypogeia">Calypogeia</tp:taxon-name-part><tp:taxon-name-part taxon-name-part-type="species" reg="fissa">fissa</tp:taxon-name-part></tp:taxon-name></italic> (L.) Raddi.</p></tp:treatment-sec><tp:treatment-sec sec-type="Chinese name" id="SECID0E5EAE"><title>Chinese name.</title><p>西藏丝瓜藓 (xī zàng sī guā xĭan)</p></tp:treatment-sec></tp:taxon-treatment>
